# Supplementary material for: Use of plasma metabolomics to analyze phenotype-genotype relationships in young hypercholesterolemic females
Source: J Lipid Res. 2018 Sep 28;59(11):2174–80. doi: 10.1194/jlr.M088930 (PMC6210900; doi:10.1194/jlr.M088930)
Supplement: Supplemental Data [file 10.1194_M088930_jlr.M088930-1.xlsx]

## Sheet: Table_S1
ID	Name	Unit	min_val	median_val	max_val	interquantile_range
AcAce	Acetoacetate	mmol/l	0.01054	0.02078	0.05638	0.009425
Ace	Acetate	mmol/l	0.03241	0.0416	0.06384	0.00715
Ala	Alanine	mmol/l	0.2688	0.3587	0.4748	0.06195
Alb	Albumin	signal area	0.07787	0.08474	0.08967	0.002535
ApoA1	apolipoprotein A1	g/l	1.389	1.563	1.947	0.1405
ApoB	apolipoprotein B	g/l	0.8772	1.073	1.368	0.1425
ApoBApoA1	apoB:apoA1 ratio		0.4952	0.6903	0.9192	0.10365
bOHBut	3-Hydroxybutyrate	mmol/l	0.05041	0.1028	0.3367	0.03612
Cit	Citrate	mmol/l	0.06958	0.1066	0.1667	0.021205
Crea	Creatinine	mmol/l	0.03637	0.05013	0.08421	0.00924
DHA	Docosahexaenoic acid	mmol/l	0.1374	0.1855	0.2988	0.03845
DHAFA	DHA to total FAs ratio	%	0.8643	1.411	2.111	0.205
EstC	Esterified cholesterol	mmol/l	2.947	3.45	4.983	0.3535
FAw3	Omega-3 fatty acids	mmol/l	0.3448	0.5139	0.8324	0.1224
FAw3FA	Omega-3 to total FAs ratio	%	2.681	3.831	5.394	0.5915
FAw6	Omega-6 fatty acids	mmol/l	3.296	3.908	5.197	0.45
FAw6FA	Omega-6 to total FAs ratio	%	24.02	28.94	32.45	2.19
FreeC	Free cholesterol	mmol/l	1.35	1.543	2.133	0.154
Glc	Glucose	mmol/l	2.915	3.558	4.877	0.472
Gln	Glutamine	mmol/l	0.2621	0.4124	0.6619	0.06345
Gp	Glycoprotein acetyls	mmol/l	1.035	1.384	2.055	0.202
HDL2C	HDL2 cholesterol	mmol/l	0.5349	0.9235	1.615	0.26175
HDL3C	HDL3 cholesterol	mmol/l	0.4757	0.5118	0.5738	0.02225
HDLC	HDL cholesterol	mmol/l	1.018	1.433	2.167	0.2885
HDLD	Mean diameter of HDL particles	nm	9.776	9.991	10.43	0.228
HDLTG	HDL triglycerides	mmol/l	0.07601	0.1361	0.2321	0.039
His	Histidine	mmol/l	0.04784	0.05788	0.07132	0.00817
IDLC	IDL cholesterol % of total lipids	%	61.6	65.08	67.57	1.595
IDLC_A	IDL cholesterol	mmol/l	0.796	0.9112	1.393	0.0875
IDLCE	IDL esterified cholesterol % of total lipids	%	44.31	46.88	49.85	1.35
IDLCE_A	IDL esterified cholesterol	mmol/l	0.5629	0.6638	0.9854	0.064
IDLFC	IDL free cholesterol % of total lipids	%	15.28	18.34	19.5	0.855
IDLFC_A	IDL free cholesterol	mmol/l	0.1987	0.2567	0.4073	0.03195
IDLL	IDL total lipids	mmol/l	1.208	1.408	2.134	0.1445
IDLP	IDL particle concentration	mol/l	1.169e-07	1.382e-07	2.08e-07	1.495e-08
IDLPL	IDL phospholipids % of total lipids	%	25.06	26.69	27.72	0.565
IDLPL_A	IDL phospholipids	mmol/l	0.3291	0.3732	0.5614	0.0375
IDLTG	IDL triglyceride % of total lipids	%	5.446	8.279	12.68	2.143
IDLTG_A	IDL triglyceride	mmol/l	0.07691	0.1161	0.1877	0.02915
Ile	Isoleucine	mmol/l	0.02888	0.0458	0.08184	0.014385
LA	Linoleic acid	mmol/l	2.547	3.318	4.769	0.3875
Lac	Lactate	mmol/l	0.576	1.133	2.236	0.42135
LAFA	Linoleic acid to total Fatty acids ratio	%	20.5	24.41	28.41	2.185
LDLC	LDL cholesterol	mmol/l	1.799	2.227	3.439	0.2715
LDLD	Mean diameter of LDL particles	nm	23.43	23.54	23.65	0.06
LDLTG	LDL triglycerides	mmol/l	0.1357	0.1898	0.3112	0.04085
Leu	Leucine	mmol/l	0.04226	0.06216	0.09927	0.011695
LHDLC	large HDL cholesterol % of total lipids	%	37.42	44.46	49.1	3.445
LHDLC_A	large HDL cholesterol	mmol/l	0.113	0.292	0.6937	0.14865
LHDLCE	large HDL esterified cholesterol % of total lipids	%	28.94	34.81	37.97	2.28
LHDLCE_A	large HDL esterified cholesterol	mmol/l	0.08738	0.2283	0.5372	0.11525
LHDLFC	large HDL free cholesterol % of total lipids	%	6.455	9.748	11.28	1.339
LHDLFC_A	large HDL free cholesterol	mmol/l	0.02083	0.06408	0.1565	0.03505
LHDLL	large HDL total lipids	mmol/l	0.3019	0.6745	1.415	0.29455
LHDLP	large HDL particle concentration	mol/l	4.911e-07	1.071e-06	2.234e-06	4.494e-07
LHDLPL	large HDL phospholipids % of total lipids	%	47.67	51.84	57.42	3.23
LHDLPL_A	large HDL phospholipids	mmol/l	0.1656	0.3476	0.6743	0.1291
LHDLTG	large HDL triglyceride % of total lipids	%	1.023	3.441	7.934	1.3495
LHDLTG_A	large HDL triglyceride	mmol/l	0.006642	0.0234	0.0593	0.01372
LLDLC	large LDL cholesterol % of total lipids	%	66.58	69.48	71.73	1.485
LLDLC_A	large LDL cholesterol	mmol/l	0.959	1.145	1.773	0.1365
LLDLCE	large LDL esterified cholesterol % of total lipids	%	48.2	50.52	52.54	1.185
LLDLCE_A	large LDL esterified cholesterol	mmol/l	0.6869	0.8329	1.296	0.10345
LLDLFC	large LDL free cholesterol % of total lipids	%	16.63	18.91	19.84	0.72
LLDLFC_A	large LDL free cholesterol	mmol/l	0.2573	0.311	0.4764	0.03425
LLDLL	large LDL total lipids	mmol/l	1.419	1.657	2.519	0.195
LLDLP	large LDL particle concentration	mol/l	1.977e-07	2.321e-07	3.515e-07	2.6e-08
LLDLPL	large LDL phospholipids % of total lipids	%	22.65	24.19	25.19	0.55
LLDLPL_A	large LDL phospholipids	mmol/l	0.3532	0.4002	0.5706	0.03855
LLDLTG	large LDL triglyceride % of total lipids	%	4.437	6.391	9.304	1.3225
LLDLTG_A	large LDL triglyceride	mmol/l	0.07339	0.1034	0.1757	0.02285
LVLDLC	large VLDL cholesterol % of total lipids	%	19.02	22.93	27.62	1.135
LVLDLC_A	large VLDL cholesterol	mmol/l	0.01441	0.06341	0.2245	0.052705
LVLDLCE	large VLDL esterified cholesterol % of total lipids	%	10.82	13.04	16.93	1.54
LVLDLCE_A	large VLDL esterified cholesterol	mmol/l	0.01089	0.0368	0.1133	0.02722
LVLDLFC	large VLDL free cholesterol % of total lipids	%	4.868	9.882	11.35	1.1725
LVLDLFC_A	large VLDL free cholesterol	mmol/l	0.003515	0.02716	0.1137	0.02506
LVLDLL	large VLDL total lipids	mmol/l	0.07221	0.2726	1.014	0.22625
LVLDLP	large VLDL particle concentration	mol/l	1.286e-09	4.696e-09	1.753e-08	3.883e-09
LVLDLPL	large VLDL phospholipids % of total lipids	%	17.33	18.29	20.79	0.46
LVLDLPL_A	large VLDL phospholipids	mmol/l	0.01271	0.05017	0.1846	0.04071
LVLDLTG	large VLDL triglyceride % of total lipids	%	51.59	58.75	63.65	1.35
LVLDLTG_A	large VLDL triglyceride	mmol/l	0.04509	0.1602	0.6048	0.13105
MHDLC	Medium HDL cholesterol % of total lipids	%	39.44	47.26	51.28	2.29
MHDLC_A	Medium HDL cholesterol	mmol/l	0.2202	0.3922	0.5863	0.07785
MHDLCE	Medium HDL esterified cholesterol % of total lipids	%	31.76	38.46	42.1	2.07
MHDLCE_A	Medium HDL esterified cholesterol	mmol/l	0.1832	0.3204	0.4726	0.0621
MHDLFC	Medium HDL free cholesterol % of total lipids	%	6.161	8.908	9.714	0.755
MHDLFC_A	Medium HDL free cholesterol	mmol/l	0.03695	0.07448	0.1137	0.016665
MHDLL	Medium HDL total lipids	mmol/l	0.5033	0.839	1.18	0.14955
MHDLP	Medium HDL particle concentration	mol/l	1.209e-06	1.99e-06	2.77e-06	3.73e-07
MHDLPL	Medium HDL phospholipids % of total lipids	%	44.87	46.97	49.93	0.94
MHDLPL_A	Medium HDL phospholipids	mmol/l	0.2482	0.3909	0.5462	0.0733
MHDLTG	Medium HDL triglyceride % of total lipids	%	3.157	5.358	10.63	1.8445
MHDLTG_A	Medium HDL triglyceride	mmol/l	0.02639	0.04735	0.07922	0.015315
MLDLC	Medium LDL cholesterol % of total lipids	%	64.5	69.59	72.46	2.095
MLDLC_A	Medium LDL cholesterol	mmol/l	0.5209	0.6727	1.037	0.09155
MLDLCE	Medium LDL esterified cholesterol % of total lipids	%	46.83	51.89	55.36	2.105
MLDLCE_A	Medium LDL esterified cholesterol	mmol/l	0.3758	0.502	0.8007	0.07685
MLDLFC	Medium LDL free cholesterol % of total lipids	%	16.3	17.69	19.04	0.59
MLDLFC_A	Medium LDL free cholesterol	mmol/l	0.1451	0.1707	0.2359	0.01665
MLDLL	Medium LDL total lipids	mmol/l	0.7852	0.9599	1.447	0.112
MLDLP	Medium LDL particle concentration	mol/l	1.547e-07	1.879e-07	2.851e-07	2.205e-08
MLDLPL	Medium LDL phospholipids % of total lipids	%	22.32	24.94	28.49	1.115
MLDLPL_A	Medium LDL phospholipids	mmol/l	0.209	0.2417	0.3231	0.02355
MLDLTG	Medium LDL triglyceride % of total lipids	%	3.757	5.394	7.808	1.156
MLDLTG_A	Medium LDL triglyceride	mmol/l	0.03855	0.051	0.08751	0.011705
MUFA	Monounsaturated fatty acids	mmol/l	2.823	3.793	6.516	0.6765
MUFAFA	MUFAs to total FAs ratio	%	25.47	28.78	32.87	2.04
MVLDLC	Medium VLDL cholesterol % of total lipids	%	25.2	28.99	37.89	2.425
MVLDLC_A	Medium VLDL cholesterol	mmol/l	0.08938	0.183	0.4014	0.08255
MVLDLCE	Medium VLDL esterified cholesterol % of total lipids	%	13.44	17.66	26.27	2.58
MVLDLCE_A	Medium VLDL esterified cholesterol	mmol/l	0.06275	0.1143	0.2178	0.043185
MVLDLFC	Medium VLDL free cholesterol % of total lipids	%	9.009	11.21	12.46	0.78
MVLDLFC_A	Medium VLDL free cholesterol	mmol/l	0.02479	0.06945	0.1868	0.04199
MVLDLL	Medium VLDL total lipids	mmol/l	0.2752	0.6177	1.557	0.33895
MVLDLP	Medium VLDL particle concentration	mol/l	8.162e-09	1.836e-08	4.684e-08	1.0115e-08
MVLDLPL	Medium VLDL phospholipids % of total lipids	%	19.4	20.28	21.79	0.685
MVLDLPL_A	Medium VLDL phospholipids	mmol/l	0.05787	0.1263	0.3045	0.0638
MVLDLTG	Medium VLDL triglyceride % of total lipids	%	40.31	50.61	55.4	2.9
MVLDLTG_A	Medium VLDL triglyceride	mmol/l	0.1279	0.308	0.8509	0.19045
PC	Phosphatidylcholine	mmol/l	1.652	1.989	2.711	0.2485
Phe	Phenylalanine	mmol/l	0.04604	0.05693	0.07049	0.007095
PUFA	Polyunsaturated fatty acids	mmol/l	3.751	4.422	5.788	0.5785
PUFAFA	PUFAs to total FAs ratio	%	27.18	32.7	36.55	2.215
RemnantC	Remnant cholesterol	mmol/l	1.387	1.81	2.471	0.2805
SerumC	Cholesterol	mmol/l	4.83	5.499	7.649	0.478
SerumTG	Triglycerides	mmol/l	0.6749	1.318	3.052	0.596
SFA	Saturated fatty acids	mmol/l	4.094	5.149	7.569	0.667
SFAFA	SFAs to total FAs ratio	%	36.52	38.44	41	0.935
SHDLC	Small HDL cholesterol % of total lipids	%	33.13	44.2	50.93	3.975
SHDLC_A	Small HDL cholesterol	mmol/l	0.3255	0.4742	0.5545	0.0508
SHDLCE	Small HDL esterified cholesterol % of total lipids	%	22.98	34.81	42.63	4.13
SHDLCE_A	Small HDL esterified cholesterol	mmol/l	0.2334	0.3754	0.4514	0.0472
SHDLFC	Small HDL free cholesterol % of total lipids	%	8.303	9.403	10.34	0.499
SHDLFC_A	Small HDL free cholesterol	mmol/l	0.07627	0.1018	0.1223	0.014515
SHDLL	Small HDL total lipids	mmol/l	0.8565	1.074	1.225	0.097
SHDLP	Small HDL particle concentration	mol/l	3.845e-06	4.834e-06	5.54e-06	4.43e-07
SHDLPL	Small HDL phospholipids % of total lipids	%	44.41	51.48	59.66	3.725
SHDLPL_A	Small HDL phospholipids	mmol/l	0.4193	0.5549	0.683	0.0808
SHDLTG	Small HDL triglyceride % of total lipids	%	2.642	4.3	7.784	1.3155
SHDLTG_A	Small HDL triglyceride	mmol/l	0.02748	0.0459	0.08639	0.014015
SLDLC	Small LDL cholesterol % of total lipids	%	59.64	66.61	70.16	2.395
SLDLC_A	Small LDL cholesterol	mmol/l	0.3194	0.4091	0.6295	0.053
SLDLCE	Small LDL esterified cholesterol % of total lipids	%	43.16	49.95	54.82	2.59
SLDLCE_A	Small LDL esterified cholesterol	mmol/l	0.2331	0.3092	0.4919	0.04425
SLDLFC	Small LDL free cholesterol % of total lipids	%	15.34	16.53	17.8	0.515
SLDLFC_A	Small LDL free cholesterol	mmol/l	0.08623	0.1017	0.1376	0.00921
SLDLL	Small LDL total lipids	mmol/l	0.5044	0.6154	0.8974	0.0688
SLDLP	Small LDL particle concentration	mol/l	1.801e-07	2.183e-07	3.191e-07	2.445e-08
SLDLPL	Small LDL phospholipids % of total lipids	%	24.5	27.81	31.52	1.51
SLDLPL_A	Small LDL phospholipids	mmol/l	0.1508	0.1714	0.2198	0.0151
SLDLTG	Small LDL triglyceride % of total lipids	%	3.905	5.557	9.054	1.311
SLDLTG_A	Small LDL triglyceride	mmol/l	0.02373	0.03329	0.05528	0.0083
SM	Sphingomyelins	mmol/l	0.4102	0.4903	0.6077	0.05955
SVLDLC	Small VLDL cholesterol % of total lipids	%	32.44	41.26	50.38	4.825
SVLDLC_A	Small VLDL cholesterol	mmol/l	0.1919	0.2728	0.3857	0.06265
SVLDLCE	Small VLDL esterified cholesterol % of total lipids	%	19.41	27.09	35.44	4.74
SVLDLCE_A	Small VLDL esterified cholesterol	mmol/l	0.1333	0.1797	0.2473	0.03445
SVLDLFC	Small VLDL free cholesterol % of total lipids	%	12.8	13.86	14.94	0.585
SVLDLFC_A	Small VLDL free cholesterol	mmol/l	0.05506	0.09197	0.1604	0.02811
SVLDLL	Small VLDL total lipids	mmol/l	0.3906	0.6628	1.161	0.2178
SVLDLP	Small VLDL particle concentration	mol/l	1.902e-08	3.321e-08	5.988e-08	1.1375e-08
SVLDLPL	Small VLDL phospholipids % of total lipids	%	20.98	22.75	24.54	0.98
SVLDLPL_A	Small VLDL phospholipids	mmol/l	0.09192	0.1497	0.2646	0.04365
SVLDLTG	Small VLDL triglyceride % of total lipids	%	26.54	35.77	46.16	4.98
SVLDLTG_A	Small VLDL triglyceride	mmol/l	0.1068	0.2405	0.5105	0.10915
TGPG	Ratio of triglycerides to phosphoglycerides		0.349	0.5874	1.155	0.2071
TotCho	Total cholines	mmol/l	2.283	2.585	3.416	0.2645
TotFA	Total fatty acids	mmol/l	10.88	13.34	19.82	1.76
TotPG	lPhosphoglycerides	mmol/l	2.001	2.325	3.023	0.245
Tyr	Tyrosine	mmol/l	0.02767	0.04494	0.07265	0.011715
UnSat	Unsaturated fatty acids	mmol/l	0.9571	1.064	1.13	0.0445
Val	Valine	mmol/l	0.09243	0.1417	0.2172	0.0327
VLDLC	VLDL cholesterol	mmol/l	0.5859	0.8652	1.417	0.21675
VLDLD	Mean diameter of VLDL particles	nm	34.94	36.53	39.8	1.32
VLDLTG	VLDL triglycerides	mmol/l	0.3581	0.875	2.4	0.50175
XLHDLC	Very large HDL cholesterol % of total lipids	%	43.75	51.11	58.54	3.76
XLHDLC_A	Very large HDL cholesterol	mmol/l	0.1887	0.2752	0.4614	0.07015
XLHDLCE	Very large HDL esterified cholesterol % of total lipids	%	31.38	37.76	44.7	3.53
XLHDLCE_A	Very large HDL esterified cholesterol	mmol/l	0.1404	0.2066	0.3294	0.04785
XLHDLFC	Very large HDL free cholesterol % of total lipids	%	12.1	13.32	14.23	0.695
XLHDLFC_A	Very large HDL free cholesterol	mmol/l	0.0483	0.07105	0.132	0.022285
XLHDLL	Very large HDL total lipids	mmol/l	0.3836	0.5376	0.9705	0.16385
XLHDLP	Very large HDL particle concentration	mol/l	3.784e-07	5.276e-07	9.53e-07	1.5735e-07
XLHDLPL	Very large HDL phospholipids % of total lipids	%	34.59	45.54	51.6	4.34
XLHDLPL_A	Very large HDL phospholipids	mmol/l	0.1571	0.2432	0.484	0.09185
XLHDLTG	Very large HDL triglyceride % of total lipids	%	1.376	3.301	7.405	1.5755
XLHDLTG_A	Very large HDL triglyceride	mmol/l	0.007295	0.01833	0.04001	0.005895
XLVLDLC	Very large VLDL cholesterol % of total lipids	%	18.31	21.3	28.89	2.315
XLVLDLC_A	Very large VLDL cholesterol	mmol/l	0.002629	0.01512	0.06405	0.01249
XLVLDLCE	Very large VLDL esterified cholesterol % of total lipids	%	10.29	11.91	16.26	1.79
XLVLDLCE_A	Very large VLDL esterified cholesterol	mmol/l	0.001794	0.008582	0.03422	0.006924
XLVLDLFC	Very large VLDL free cholesterol % of total lipids	%	5.814	9.309	12.62	0.6385
XLVLDLFC_A	Very large VLDL free cholesterol	mmol/l	0.0008345	0.006655	0.02982	0.005434
XLVLDLL	Very large VLDL total lipids	mmol/l	0.01435	0.07058	0.3199	0.06218
XLVLDLP	Very large VLDL particle concentration	mol/l	1.455e-10	7.256e-10	3.276e-09	6.4115e-10
XLVLDLPL	Very large VLDL phospholipids % of total lipids	%	13.45	16.94	20.49	0.66
XLVLDLPL_A	Very large VLDL phospholipids	mmol/l	0.001931	0.01215	0.05444	0.010217
XLVLDLTG	Very large VLDL triglyceride % of total lipids	%	50.62	61.8	68.23	2.405
XLVLDLTG_A	Very large VLDL triglyceride	mmol/l	0.008528	0.04476	0.2015	0.039745
XSVLDLC	Very small VLDL cholesterol % of total lipids	%	45.72	51.4	55.38	3.27
XSVLDLC_A	Very small VLDL cholesterol	mmol/l	0.265	0.3226	0.4835	0.0384
XSVLDLCE	Very small VLDL esterified cholesterol % of total lipids	%	30.5	35.63	39.65	2.43
XSVLDLCE_A	Very small VLDL esterified cholesterol	mmol/l	0.1851	0.2236	0.3356	0.02575
XSVLDLFC	Very small VLDL free cholesterol % of total lipids	%	13.17	15.71	16.68	0.6
XSVLDLFC_A	Very small VLDL free cholesterol	mmol/l	0.07843	0.09787	0.1479	0.011435
XSVLDLL	Very small VLDL total lipids	mmol/l	0.4959	0.6226	0.9065	0.07975
XSVLDLP	Very small VLDL particle concentration	mol/l	3.815e-08	4.845e-08	6.969e-08	6.735e-09
XSVLDLPL	Very small VLDL phospholipids % of total lipids	%	27.45	30.69	32.7	1.07
XSVLDLPL_A	Very small VLDL phospholipids	mmol/l	0.1588	0.1906	0.2938	0.0224
XSVLDLTG	Very small VLDL triglyceride % of total lipids	%	12.15	18	26.41	4.06
XSVLDLTG_A	Very small VLDL triglyceride	mmol/l	0.06282	0.1114	0.1886	0.034775
XXLVLDLC	Extremely large VLDL cholesterol % of total lipids	%	10.47	18.87	31.83	2.33
XXLVLDLC_A	Extremely large VLDL cholesterol	mmol/l	0.0007493	0.005659	0.02223	0.004097
XXLVLDLCE	Extremely large VLDL esterified cholesterol % of total lipids	%	8.129	12.33	21.03	3.42
XXLVLDLCE_A	Extremely large VLDL esterified cholesterol	mmol/l	0.0007234	0.003754	0.01242	0.002365
XXLVLDLFC	Extremely large VLDL free cholesterol % of total lipids	%	0.3621	6.678	10.85	1.604
XXLVLDLFC_A	Extremely large VLDL free cholesterol	mmol/l	2.591e-05	0.001928	0.009817	0.001666
XXLVLDLL	Extremely large VLDL total lipids	mmol/l	0.007154	0.02954	0.1299	0.023305
XXLVLDLP	Extremely large VLDL particle concentration	mol/l	3.543e-11	1.388e-10	6.077e-10	1.08945e-10
XXLVLDLPL	Extremely large VLDL phospholipids % of total lipids	%	5.351	11.46	14.26	1.475
XXLVLDLPL_A	Extremely large VLDL phospholipids	mmol/l	0.0003828	0.00326	0.01588	0.002863
XXLVLDLTG	Extremely large VLDL triglyceride % of total lipids	%	53.91	69.73	84.18	2.555
XXLVLDLTG_A	Extremely large VLDL triglyceride	mmol/l	0.006022	0.02037	0.09175	0.016035
