# Supplementary material for: Use of plasma metabolomics to analyze phenotype-genotype relationships in young hypercholesterolemic females
Source: J Lipid Res. 2018 Sep 28;59(11):2174–80. doi: 10.1194/jlr.M088930 (PMC6210900; doi:10.1194/jlr.M088930)
Supplement: Supplemental Data [file 10.1194_M088930_jlr.M088930-2.xlsx]

## Sheet: Table_S2
metabolite	correlation_PC1	correlation_PC2	correlation_PC3	correlation_PC4	correlation_PC5
XXLVLDLP	-0.860349	0.0408049	-0.051611	-0.424666	0.120927
XXLVLDLL	-0.870314	0.0385464	-0.0384123	-0.408349	0.123202
XXLVLDLPL_A	-0.901778	0.0527657	0.0437157	-0.356062	0.0693628
XXLVLDLC_A	-0.91819	-0.0858745	-0.00449623	-0.269262	0.194161
XXLVLDLCE_A	-0.877838	-0.183563	-0.0666567	-0.262058	0.278914
XXLVLDLFC_A	-0.937384	0.0540466	0.0691172	-0.269251	0.0784048
XXLVLDLTG_A	-0.833778	0.0731681	-0.076757	-0.462769	0.102973
XLVLDLP	-0.953931	0.0526397	-0.0238229	-0.236879	0.0555138
XLVLDLL	-0.953592	0.0421907	-0.023377	-0.239473	0.0593126
XLVLDLPL_A	-0.949439	-0.00746673	0.00187394	-0.256069	0.0621026
XLVLDLC_A	-0.940256	-0.0402175	-0.0404433	-0.245124	0.148013
XLVLDLCE_A	-0.937737	-0.0408138	-0.0817762	-0.223338	0.17448
XLVLDLFC_A	-0.934702	-0.0403172	-0.00124341	-0.282391	0.109445
XLVLDLTG_A	-0.954721	0.0872116	-0.0237741	-0.226814	0.040291
LVLDLP	-0.974494	0.0383963	-0.0667566	-0.142078	0.027079
LVLDLL	-0.9754	0.0339687	-0.0648009	-0.140914	0.0305553
LVLDLPL_A	-0.98171	0.000959666	-0.0465264	-0.11571	0.0164129
LVLDLC_A	-0.974321	-0.0165329	-0.0592352	-0.135037	0.07642
LVLDLCE_A	-0.959571	-0.0489013	-0.114308	-0.136611	0.118615
LVLDLFC_A	-0.980347	0.00892473	0.00162728	-0.135689	0.029484
LVLDLTG_A	-0.971147	0.0607718	-0.072079	-0.148789	0.0147436
MVLDLP	-0.966773	-0.0559918	-0.158162	-0.100469	0.0237831
MVLDLL	-0.966884	-0.0696606	-0.152869	-0.0995087	0.0295459
MVLDLPL_A	-0.969877	-0.0980885	-0.136765	-0.0833828	0.021703
MVLDLC_A	-0.951283	-0.181837	-0.102568	-0.0975224	0.0951672
MVLDLCE_A	-0.903961	-0.265409	-0.12338	-0.143463	0.15881
MVLDLFC_A	-0.980035	-0.0791201	-0.081797	-0.0618694	0.0275769
MVLDLTG_A	-0.965719	-0.00970403	-0.169514	-0.0975334	0.0061836
SVLDLP	-0.950799	-0.206765	-0.0877375	0.0534726	-0.00973938
SVLDLL	-0.944165	-0.237687	-0.0724918	0.0610093	-0.005667
SVLDLPL_A	-0.949632	-0.197009	0.0356164	0.0940775	-0.0473775
SVLDLC_A	-0.816026	-0.496887	-0.0510096	0.0598646	0.0228878
SVLDLCE_A	-0.685461	-0.634181	-0.119647	0.0320594	0.0572968
SVLDLFC_A	-0.931559	-0.262369	0.0373901	0.119801	-0.0315814
SVLDLTG_A	-0.968962	-0.0572438	-0.130575	0.0404502	-0.00485645
XSVLDLP	-0.592409	-0.716366	0.203783	0.180587	-0.00896135
XSVLDLL	-0.5139	-0.773225	0.212154	0.164023	-0.0118685
XSVLDLPL_A	-0.237473	-0.901427	0.181858	0.173618	-0.0354784
XSVLDLC_A	-0.174574	-0.891476	0.233355	0.0596391	0.0370487
XSVLDLCE_A	-0.125198	-0.886505	0.192463	-0.0203174	0.0633579
XSVLDLFC_A	-0.263756	-0.845485	0.295506	0.221063	-0.0311989
XSVLDLTG_A	-0.8917	-0.232851	0.162692	0.284728	-0.020401
IDLP	-0.0361015	-0.964387	0.150154	-0.0142623	0.01007
IDLL	0.0404507	-0.965627	0.123373	-0.0393825	0.00699474
IDLPL_A	0.193577	-0.950019	0.0365402	-0.016417	-0.0302547
IDLC_A	0.159558	-0.939788	0.069062	-0.163592	-0.000929405
IDLCE_A	0.0228891	-0.931635	0.0580179	-0.243838	0.0115283
IDLFC_A	0.415732	-0.869257	0.0970854	-0.0276053	-0.0144
IDLTG_A	-0.657238	-0.347494	0.405052	0.466327	-0.00567192
LLDLP	0.0137975	-0.977815	0.00353909	-0.0146913	-0.0927073
LLDLL	0.0692453	-0.972813	-0.0228514	-0.0203917	-0.100309
LLDLPL_A	0.0716238	-0.960338	-0.0314949	-0.101899	-0.130503
LLDLC_A	0.175699	-0.947046	-0.120732	-0.0657774	-0.11151
LLDLCE_A	0.0856403	-0.957847	-0.140282	-0.0763911	-0.101458
LLDLFC_A	0.391627	-0.882766	-0.0436153	-0.0272862	-0.109454
LLDLTG_A	-0.548346	-0.427725	0.494134	0.436706	-0.0210266
MLDLP	0.0188928	-0.95203	-0.141719	0.00622969	-0.203837
MLDLL	0.0707837	-0.943869	-0.170798	-0.00899661	-0.203504
MLDLPL_A	-0.260916	-0.877121	-0.0794294	-0.214785	-0.212361
MLDLC_A	0.201976	-0.90915	-0.245968	-0.0102857	-0.191869
MLDLCE_A	0.198308	-0.907921	-0.261389	0.0133642	-0.172366
MLDLFC_A	0.219456	-0.885496	-0.153644	-0.118915	-0.272034
MLDLTG_A	-0.534556	-0.437394	0.500831	0.418589	-0.0671073
SLDLP	0.00248363	-0.935098	-0.113679	-0.0920363	-0.258046
SLDLL	0.0785811	-0.928349	-0.138174	-0.0955547	-0.256674
SLDLPL_A	-0.199434	-0.774944	0.0746817	-0.389202	-0.323179
SLDLC_A	0.261059	-0.889512	-0.233237	-0.0296934	-0.215791
SLDLCE_A	0.265584	-0.889262	-0.253691	0.00890032	-0.181567
SLDLFC_A	0.24846	-0.828131	-0.0751632	-0.228829	-0.329931
SLDLTG_A	-0.830701	-0.327128	0.335118	0.16418	-0.0358448
XLHDLP	0.44794	-0.187033	0.660598	-0.315662	0.330579
XLHDLL	0.462279	-0.186382	0.646522	-0.326082	0.322824
XLHDLPL_A	0.51195	-0.142135	0.707527	-0.154404	0.320485
XLHDLC_A	0.449287	-0.176823	0.515134	-0.489349	0.254252
XLHDLCE_A	0.428435	-0.178534	0.489475	-0.518124	0.231587
XLHDLFC_A	0.484902	-0.165463	0.569864	-0.417315	0.297519
XLHDLTG_A	-0.600716	-0.322765	0.423153	-0.241774	0.428761
LHDLP	0.460832	-0.0215182	0.855812	-0.0571055	0.0999931
LHDLL	0.476749	-0.0189147	0.847561	-0.0608566	0.0998661
LHDLPL_A	0.468312	-0.0267873	0.857625	-0.0543616	0.0232164
LHDLC_A	0.521117	0.00936312	0.814605	-0.0847591	0.12534
LHDLCE_A	0.497541	0.0163174	0.829593	-0.0794742	0.125258
LHDLFC_A	0.5835	-0.0136025	0.771339	-0.0800659	0.131025
LHDLTG_A	-0.267563	-0.203649	0.783565	0.0431744	0.399329
MHDLP	-0.00427335	0.220672	0.847678	-0.14635	-0.299315
MHDLL	0.0295563	0.223233	0.844203	-0.150826	-0.309994
MHDLPL_A	-0.0108936	0.169324	0.879841	-0.0874441	-0.301554
MHDLC_A	0.230146	0.267769	0.779355	-0.198959	-0.320237
MHDLCE_A	0.236582	0.296208	0.749984	-0.234347	-0.316608
MHDLFC_A	0.186868	0.139727	0.856017	-0.0750114	-0.32123
MHDLTG_A	-0.888757	0.0145771	0.346137	0.0269944	0.00638786
SHDLP	-0.240118	0.22336	0.411668	0.0312666	-0.75642
SHDLL	-0.179673	0.211794	0.398441	0.0392217	-0.780788
SHDLPL_A	-0.344385	0.416964	0.600306	-0.0971777	-0.479132
SHDLC_A	0.385809	-0.238355	-0.138049	0.129416	-0.737631
SHDLCE_A	0.467228	-0.32991	-0.304424	0.131644	-0.601676
SHDLFC_A	-0.227204	0.3525	0.599141	-0.0516332	-0.598853
SHDLTG_A	-0.958064	-0.0489465	0.0468212	0.196672	-0.0771602
XXLVLDLPL	-0.764991	0.024296	0.510346	0.0315162	-0.176002
XXLVLDLC	-0.0431455	-0.516026	0.104878	0.652521	0.272838
XXLVLDLCE	0.354399	-0.544971	-0.0759821	0.530522	0.322005
XXLVLDLFC	-0.840458	0.0226737	0.426242	0.19682	-0.0491672
XXLVLDLTG	0.414475	0.399628	-0.345695	-0.602793	-0.1176
XLVLDLPL	0.0952482	-0.576797	0.440485	-0.214925	-0.0373575
XLVLDLC	0.407153	-0.518337	-0.14458	0.0729068	0.527324
XLVLDLCE	0.462389	-0.400414	-0.315572	0.243966	0.499336
XLVLDLFC	0.221072	-0.580594	0.240224	-0.332276	0.351306
XLVLDLTG	-0.395625	0.605677	-0.0104803	-0.00591302	-0.434404
LVLDLPL	-0.0186455	-0.548008	0.423653	0.480917	-0.134975
LVLDLC	-0.146252	-0.557028	0.020643	0.0535385	0.488893
LVLDLCE	0.571483	-0.35293	-0.253478	0.136044	0.420375
LVLDLFC	-0.885378	-0.100965	0.360696	-0.0876742	0.0305113
LVLDLTG	0.102699	0.675615	-0.189208	-0.251712	-0.340346
MVLDLPL	0.756704	-0.318478	0.268392	0.349056	-0.19477
MVLDLC	0.676112	-0.452661	0.293958	0.0999373	0.293253
MVLDLCE	0.82156	-0.335484	0.140929	0.0281976	0.250363
MVLDLFC	-0.863183	-0.14219	0.396013	0.196156	-0.0086374
MVLDLTG	-0.727757	0.445724	-0.303562	-0.164108	-0.190175
SVLDLPL	0.405651	0.326169	0.641189	0.209404	-0.358297
SVLDLC	0.898767	-0.334679	0.0785937	-0.0216782	0.0475657
SVLDLCE	0.897237	-0.331397	-0.0453896	-0.053142	0.0731224
SVLDLFC	0.309713	-0.104634	0.768012	0.366864	-0.191638
SVLDLTG	-0.912441	0.240232	-0.189455	0.00971398	0.000909578
XSVLDLPL	0.85754	-0.227059	-0.0726033	-0.110335	-0.111198
XSVLDLC	0.860342	-0.105643	-0.0309338	-0.319774	0.0666319
XSVLDLCE	0.798148	-0.0460024	-0.106925	-0.385886	0.103181
XSVLDLFC	0.760572	-0.286301	0.369802	0.134458	-0.0912513
XSVLDLTG	-0.919692	0.151189	0.0474081	0.264408	-0.0170204
IDLPL	0.75816	0.211001	-0.44342	-0.0484136	-0.107406
IDLC	0.604351	-0.110337	-0.36249	-0.64	0.0758358
IDLCE	0.0213576	-0.0318791	-0.388865	-0.818398	0.0783772
IDLFC	0.951065	-0.181472	-0.043275	-0.052703	0.0174498
IDLTG	-0.715728	0.0425585	0.408826	0.507126	-0.022383
LLDLPL	-0.0234799	0.899093	-0.0288154	-0.318893	-0.0116619
LLDLC	0.627324	-0.341585	-0.564864	-0.33645	-0.0176832
LLDLCE	0.125013	-0.445661	-0.690381	-0.433769	-0.0219481
LLDLFC	0.976934	0.106742	-0.0416903	-0.0778624	0.0539377
LLDLTG	-0.621853	0.0406395	0.578251	0.468315	0.0112124
MLDLPL	-0.535915	0.701262	0.25611	-0.259854	0.0596927
MLDLC	0.676826	-0.434501	-0.533077	-0.0958645	-0.0568906
MLDLCE	0.51395	-0.609698	-0.530872	-0.0105654	-0.0416561
MLDLFC	0.428628	0.754376	0.104769	-0.296566	-0.00393598
MLDLTG	-0.584373	0.0700656	0.637708	0.430068	0.0329805
SLDLPL	-0.38871	0.745484	0.377772	-0.277909	-0.0453741
SLDLC	0.690303	-0.505822	-0.467657	0.0511135	-0.0219811
SLDLCE	0.559784	-0.620926	-0.469973	0.110549	-0.000337722
SLDLFC	0.498287	0.599102	0.172632	-0.312067	-0.109646
SLDLTG	-0.852885	0.112788	0.419716	0.217657	0.0594462
XLHDLPL	0.464771	0.0565486	0.677628	0.345369	0.269164
XLHDLC	-0.219562	-0.0250082	-0.711782	-0.40517	-0.35209
XLHDLCE	-0.285011	-0.011206	-0.719147	-0.30994	-0.376619
XLHDLFC	0.240957	0.0203727	-0.374618	-0.648518	-0.0865675
XLHDLTG	-0.915402	-0.171621	-0.123179	0.0888125	0.150225
LHDLPL	-0.355279	-0.0179244	-0.649386	0.104407	-0.556024
LHDLC	0.677127	0.131205	0.533032	-0.159155	0.284219
LHDLCE	0.56602	0.191865	0.597064	-0.180949	0.310705
LHDLFC	0.828921	0.0118859	0.361839	-0.14237	0.202523
LHDLTG	-0.794739	-0.261453	0.103493	0.120154	0.378041
MHDLPL	-0.393156	-0.399744	0.0851408	0.535994	0.0696352
MHDLC	0.829092	0.263597	0.123955	-0.293478	-0.16601
MHDLCE	0.789002	0.317906	-0.0922448	-0.373618	-0.0742049
MHDLFC	0.507224	-0.0488263	0.75781	0.0737793	-0.311657
MHDLTG	-0.920304	-0.125076	-0.224244	0.12215	0.179461
SHDLPL	-0.431143	0.510071	0.616967	-0.195444	0.0125687
SHDLC	0.646322	-0.420335	-0.535539	0.111843	-0.0681546
SHDLCE	0.617997	-0.431803	-0.566461	0.11298	-0.0542413
SHDLFC	-0.259752	0.473582	0.731714	-0.150214	-0.112505
SHDLTG	-0.941288	-0.098052	-0.0855045	0.203467	0.137908
VLDLD	-0.924536	0.188039	-0.178559	-0.202629	0.0358295
LDLD	-0.064313	-0.0402242	0.612783	0.203058	0.561036
HDLD	0.502096	-0.0894406	0.723785	-0.177942	0.359471
SerumC	0.0305741	-0.850854	0.375628	-0.307904	-0.0832982
VLDLC	-0.892727	-0.386034	-0.024459	-0.0660626	0.0893996
RemnantC	-0.66527	-0.687489	-0.0034385	-0.164452	0.0997524
LDLC	0.209107	-0.928097	-0.183803	-0.0311781	-0.156915
HDLC	0.543159	-0.0110988	0.785959	-0.182749	-0.111308
HDL2C	0.551363	0.0172501	0.782066	-0.18349	-0.105209
HDL3C	0.444179	-0.303393	0.703952	-0.171458	-0.161827
EstC	0.0611051	-0.835636	0.37215	-0.329913	-0.114386
FreeC	-0.0370383	-0.8716	0.357571	-0.239193	-0.0219396
SerumTG	-0.987821	-0.0750592	0.0187226	0.00744196	0.0208613
VLDLTG	-0.980619	-0.00960012	-0.105087	-0.0648812	-0.00137598
LDLTG	-0.612642	-0.418725	0.471268	0.383979	-0.0346135
HDLTG	-0.829062	-0.10135	0.466733	0.0440934	0.159663
TotPG	-0.389936	-0.319712	0.731779	-0.224439	-0.188009
TGPG	-0.964401	-0.00818959	-0.1803	0.0185477	0.0134403
PC	-0.305858	-0.392032	0.723849	-0.180176	-0.165244
SM	0.0050795	-0.611963	0.273451	-0.449209	-0.222328
TotCho	-0.248887	-0.445157	0.734962	-0.191757	-0.205903
ApoA1	0.208911	-0.129706	0.874657	-0.309789	-0.127057
ApoB	-0.683049	-0.657012	-0.121963	-0.172014	0.0455538
ApoBApoA1	-0.652061	-0.429391	-0.550686	0.018082	0.108347
TotFA	-0.780072	-0.399552	0.325914	-0.20992	-0.0882182
UnSat	0.615442	-0.366574	0.0933312	-0.0256711	0.207637
DHA	-0.291873	-0.398159	0.360888	-0.0931633	-0.0313855
LA	-0.437622	-0.594428	0.270982	-0.262526	-0.0436953
FAw3	-0.41994	-0.38582	0.336117	-0.175018	0.00963461
FAw6	-0.446099	-0.626474	0.353419	-0.317921	-0.102697
PUFA	-0.469357	-0.608453	0.355295	-0.316289	-0.0798794
MUFA	-0.896324	-0.219193	0.235306	-0.0606116	-0.118651
SFA	-0.791369	-0.325666	0.350587	-0.236325	-0.0737757
DHAFA	0.268542	-0.15318	0.175064	0.0226713	0.0295161
LAFA	0.651411	-0.228468	-0.156185	-0.0337981	0.0763084
FAw3FA	0.0796455	-0.214336	0.204876	-0.0941928	0.0819227
FAw6FA	0.86175	-0.220148	-0.106738	-0.0572599	0.0531776
PUFAFA	0.837403	-0.266407	-0.0542194	-0.069115	0.0873174
MUFAFA	-0.866329	0.163786	-0.0201291	0.13364	-0.122655
SFAFA	-0.150281	0.235309	0.187593	-0.152434	0.0944454
Glc	-0.277821	-0.025089	-0.0604205	-0.224116	-0.00640081
Lac	-0.164121	0.0215671	0.160091	-0.116349	-0.0808279
Cit	0.199201	-0.0446754	-0.122477	-0.0854123	0.226119
Ala	-0.304241	-0.0572606	0.0244337	-0.34875	0.113643
Gln	0.00727687	-0.035728	-0.33922	-0.269832	0.331509
His	0.0818347	0.139908	-0.0275184	-0.26778	0.140318
Ile	-0.703686	0.0162396	-0.0137061	-0.297882	-0.00358958
Leu	-0.517088	0.0590144	0.115787	-0.280282	0.0246566
Val	-0.255104	0.125737	-0.033781	-0.19021	-0.00712773
Phe	-0.181569	-0.0769846	0.0218828	-0.233994	-0.0462061
Tyr	-0.0570112	0.0293826	-0.239168	-0.373443	0.176708
Ace	0.105216	0.0161426	0.0511067	-0.0463433	0.232835
AcAce	-0.428967	0.117773	-0.105709	-0.267183	-0.0463206
bOHBut	0.0101561	-0.0246487	-0.362167	0.135832	-0.309221
Crea	-0.00376312	-0.220741	0.175931	-0.0229536	0.0919866
Alb	-0.0447025	-0.214739	-0.0718748	-0.247464	0.0108134
Gp	-0.825346	-0.0867749	-0.133096	-0.0486731	-0.220268
