# Supplementary material for: Use of plasma metabolomics to analyze phenotype-genotype relationships in young hypercholesterolemic females
Source: J Lipid Res. 2018 Sep 28;59(11):2174–80. doi: 10.1194/jlr.M088930 (PMC6210900; doi:10.1194/jlr.M088930)
Supplement: Supplemental Data [file 10.1194_M088930_jlr.M088930-3.xlsx]

## Sheet: Table_S3
what	Q1	Q3	IQR	lower_bound	upper_bound	cluster4	Q1 - 1.5IQR	Q3 + 1.5IQR
Alb	0.0836225	0.086135	0.0025125	0.0798537	0.0899037	0.07787	-0.00198375	-0.0120337
ApoB	1.0135	1.154	0.1405	0.80275	1.36475	1.367	0.56425	0.00225
EstC	3.28025	3.623	0.34275	2.76612	4.13713	4.983	2.21687	0.845875
FAw6	3.68025	4.13075	0.4505	3.0045	4.8065	5.136	2.1315	0.3295
FreeC	1.46075	1.61	0.14925	1.23687	1.83387	2.133	0.896125	0.299125
HDL3C	0.5035	0.5256	0.0221	0.47035	0.55875	0.5738	0.10345	0.01505
IDLC_A	0.882075	0.967475	0.0854	0.753975	1.09557	1.393	0.639025	0.297425
IDLCE_A	0.635225	0.696925	0.0617	0.542675	0.789475	0.9854	0.442725	0.195925
IDLFC_A	0.24425	0.276375	0.032125	0.196063	0.324562	0.4073	0.211237	0.0827375
IDLL	1.3515	1.494	0.1425	1.13775	1.70775	2.134	0.99625	0.42625
IDLP	1.31975e-07	1.46425e-07	1.445e-08	1.103e-07	1.681e-07	2.08e-07	9.77e-08	3.99e-08
IDLPL_A	0.36095	0.39815	0.0372	0.30515	0.45395	0.5614	0.25625	0.10745
IDLTG_A	0.1031	0.13135	0.02825	0.060725	0.173725	0.1795	0.118775	0.005775
LA	3.10175	3.488	0.38625	2.52237	4.06738	4.477	1.95463	0.409625
LDLC	2.10375	2.37425	0.2705	1.698	2.78	3.439	1.741	0.659
LDLTG	0.1736	0.21295	0.03935	0.114575	0.271975	0.3112	0.196625	0.039225
LLDLC_A	1.09425	1.22625	0.132	0.89625	1.42425	1.773	0.87675	0.34875
LLDLCE_A	0.799275	0.898175	0.0989	0.650925	1.04652	1.296	0.645075	0.249475
LLDLFC_A	0.29835	0.33185	0.0335	0.2481	0.3821	0.4764	0.2283	0.0943
LLDLL	1.585	1.77825	0.19325	1.29513	2.06812	2.519	1.22388	0.450875
LLDLP	2.217e-07	2.47425e-07	2.5725e-08	1.83112e-07	2.86013e-07	3.515e-07	1.68387e-07	6.54875e-08
LLDLPL	23.945	24.49	0.545	23.1275	25.3075	22.65	-0.4775	-2.6575
LLDLPL_A	0.3868	0.42495	0.03815	0.329575	0.482175	0.5706	0.241025	0.088425
LLDLTG_A	0.09599	0.116875	0.020885	0.0646625	0.148202	0.1757	0.111037	0.0274975
LVLDLC	22.29	23.3975	1.1075	20.6288	25.0587	27.62	6.99125	2.56125
LVLDLCE	12.38	13.915	1.535	10.0775	16.2175	16.93	6.8525	0.7125
LVLDLPL	18.06	18.51	0.45	17.385	19.185	20.79	3.405	1.605
LVLDLTG	58.0875	59.4325	1.345	56.07	61.45	51.59	-4.48	-9.86
MHDLPL	46.5	47.4075	0.9075	45.1388	48.7687	49.73	4.59125	0.96125
MLDLC_A	0.62375	0.713075	0.089325	0.489762	0.847062	1.037	0.547237	0.189938
MLDLCE_A	0.46	0.5351	0.0751	0.34735	0.64775	0.8007	0.45335	0.15295
MLDLFC	17.39	17.9775	0.5875	16.5087	18.8587	16.3	-0.20875	-2.55875
MLDLFC_A	0.16285	0.1794	0.01655	0.138025	0.204225	0.2359	0.097875	0.031675
MLDLL	0.91385	1.026	0.11215	0.745625	1.19422	1.447	0.701375	0.252775
MLDLP	1.79225e-07	2.01125e-07	2.19e-08	1.46375e-07	2.33975e-07	2.851e-07	1.38725e-07	5.1125e-08
MLDLPL	24.44	25.5175	1.0775	22.8238	27.1337	22.32	-0.50375	-4.81375
MLDLPL_A	0.230875	0.25415	0.023275	0.195962	0.289062	0.3231	0.127137	0.0340375
MLDLTG_A	0.0470525	0.0582625	0.01121	0.0302375	0.0750775	0.08751	0.0572725	0.0124325
MVLDLC	27.72	30.1175	2.3975	24.1237	33.7137	37.89	13.7662	4.17625
MVLDLCE	16.5175	19.0975	2.58	12.6475	22.9675	26.27	13.6225	3.3025
MVLDLPL	19.9625	20.64	0.6775	18.9462	21.6562	21.79	2.84375	0.13375
MVLDLTG	49.2925	52.14	2.8475	45.0213	56.4112	40.31	-4.71125	-16.1012
PC	1.89	2.1335	0.2435	1.52475	2.49875	2.711	1.18625	0.21225
PUFA	4.142	4.72375	0.58175	3.26938	5.59637	5.788	2.51862	0.191625
RemnantC	1.6885	1.963	0.2745	1.27675	2.37475	2.471	1.19425	0.09625
SerumC	5.2885	5.75625	0.46775	4.58688	6.45787	7.649	3.06212	1.19112
SHDLCE	32.5725	36.48	3.9075	26.7112	42.3413	42.63	15.9187	0.28875
SHDLFC	9.123	9.62125	0.49825	8.37562	10.3686	8.303	-0.072625	-2.06562
SLDLC_A	0.380575	0.4323	0.051725	0.302988	0.509887	0.6295	0.326512	0.119612
SLDLCE_A	0.282625	0.3255	0.042875	0.218312	0.389813	0.4919	0.273587	0.102087
SLDLFC	16.32	16.8175	0.4975	15.5738	17.5637	15.34	-0.23375	-2.22375
SLDLFC_A	0.09727	0.1063	0.00903	0.083725	0.119845	0.1376	0.053875	0.017755
SLDLL	0.5803	0.649425	0.069125	0.476612	0.753112	0.8974	0.420787	0.144288
SLDLP	2.0615e-07	2.3085e-07	2.47e-08	1.691e-07	2.679e-07	3.191e-07	1.5e-07	5.12e-08
SLDLPL	27.0225	28.535	1.5125	24.7538	30.8038	24.5	-0.25375	-6.30375
SLDLPL_A	0.1645	0.179475	0.014975	0.142037	0.201937	0.2198	0.0777625	0.0178625
SM	0.4543	0.51375	0.05945	0.365125	0.602925	0.6077	0.242575	0.004775
TotCho	2.49675	2.744	0.24725	2.12587	3.11488	3.416	1.29012	0.301125
TotPG	2.22275	2.4655	0.24275	1.85862	2.82963	3.023	1.16437	0.193375
XLHDLC_A	0.2427	0.312	0.0693	0.13875	0.41595	0.422	0.28325	0.00605
XLHDLCE_A	0.181425	0.22865	0.047225	0.110588	0.299487	0.3095	0.198912	0.0100125
XLHDLL	0.466875	0.622875	0.156	0.232875	0.856875	0.8753	0.642425	0.018425
XLHDLP	4.56525e-07	6.07825e-07	1.513e-07	2.29575e-07	8.34775e-07	8.627e-07	6.33125e-07	2.7925e-08
XLVLDLC	20.14	22.4	2.26	16.75	25.79	28.89	12.14	3.1
XLVLDLCE	11.18	12.945	1.765	8.5325	15.5925	16.26	7.7275	0.6675
XLVLDLFC	9.0075	9.645	0.6375	8.05125	10.6012	12.62	4.56875	2.01875
XLVLDLPL	16.6425	17.2925	0.65	15.6675	18.2675	20.49	4.8225	2.2225
XLVLDLTG	60.575	62.8975	2.3225	57.0913	66.3812	50.62	-6.47125	-15.7612
XSVLDLC_A	0.30365	0.342075	0.038425	0.246012	0.399712	0.4835	0.237487	0.0837875
XSVLDLCE_A	0.21015	0.235575	0.025425	0.172013	0.273712	0.3356	0.163587	0.0618875
XSVLDLFC_A	0.0916475	0.10285	0.0112025	0.0748437	0.119654	0.1479	0.0730563	0.0282462
XSVLDLL	0.5891	0.668	0.0789	0.47075	0.78635	0.9065	0.43575	0.12015
XSVLDLP	4.56875e-08	5.2065e-08	6.3775e-09	3.61213e-08	6.16312e-08	6.969e-08	3.35687e-08	8.05875e-09
XSVLDLPL_A	0.180775	0.202775	0.022	0.147775	0.235775	0.2938	0.146025	0.058025
XXLVLDLC	17.875	20.14	2.265	14.4775	23.5375	26.94	12.4625	3.4025
XXLVLDLCE	10.9475	14.3475	3.4	5.8475	19.4475	21.03	15.1825	1.5825
XXLVLDLTG	68.405	70.9225	2.5175	64.6287	74.6988	62.48	-2.14875	-12.2188
